# Supplementary material for: Healthcare use and costs in the last six months of life by level of care and cause of death
Source: BMC Health Serv Res. 2024 May 30;24:688. doi: 10.1186/s12913-024-10877-5 (PMC11140868; doi:10.1186/s12913-024-10877-5)
Supplement: Supplementary file 1 — Supplementary Material 1: All decedents by all causes fo death [file 12913_2024_10877_MOESM1_ESM.xlsx]

## Sheet: Title page
	Title: Healthcare use and costs during the last six months of life by level of care and cause of death
	Authors: Yvonne Anne Michel, Eline Aas, Liv Ariane Augestad, Emily Burger, Lisbeth Thoresen, Gudrun Waaler Bjørnelv
	Appendix 1: Healthcare use and costs per level of care and cause of death for all decedents

## Sheet: Per cause of death (all ages)
Healthcare use and costs per level of care and cause of death for all decedents by cause of death
	All decedents		Communicable		Cancer		EMD*		Mental		Nervous		Circulatory		Respiratory		Digestive		Injuries		Other
	A00-Z99		A00-B99		C00-C97		E00-99		F00-99		G00-H95		I00-99		J00-99		K00-93		V01-Y87		L-U
	Mean	s.e.	Mean	s.e.	Mean	s.e.	Mean	s.e.	Mean	s.e.	Mean	s.e.	Mean	s.e.	Mean	s.e.	Mean	s.e.	Mean	s.e.	Mean	s.e.
Place of living
Days at home	98.0518	0.172026	82.924	1.11303	121.86	0.253533	83.3056	1.14503	32.6263	0.630436	42.2132	0.75596	96.1641	0.322642	81.3215	0.553915	109.677	0.945955	129.814	0.670853	98.1238	0.584526
Days in long-term institutions	64.611	0.185735	78.6698	1.2545	25.0103	0.252815	83.6019	1.22999	144.592	0.709139	130.838	0.875959	71.8896	0.338656	82.2319	0.61384	51.8077	0.995125	41.8541	0.660235	70.5287	0.609816
Days in short-term institutions	11.564	0.0597466	12.517	0.409117	16.1983	0.130144	11.142	0.385329	5.97457	0.207843	7.74303	0.258193	10.3794	0.103174	12.5473	0.198583	11.1353	0.334923	6.78349	0.195631	9.49773	0.177336
Days in hospital	12.7016	0.0402075	13.9789	0.270454	23.6551	0.091726	9.32038	0.235027	2.96737	0.085403	6.29986	0.155321	8.41	0.0549868	11.563	0.117508	15.1232	0.235611	8.43067	0.146687	8.56247	0.115557
Healthcare utilization
Secondary care
Inpatient treatments	2.41925	0.0117748	2.60784	0.0880222	3.91789	0.0197866	2.84476	0.137302	0.590748	0.0175576	1.09554	0.0274092	1.89329	0.0214404	1.98907	0.0259982	2.83571	0.069432	1.59769	0.0320304	2.27143	0.0560218
Outpatient treatments	3.1626	0.014402	2.16037	0.0706608	7.57494	0.0404275	1.89955	0.0592438	0.711681	0.0248435	1.42459	0.0418343	1.42893	0.0130657	1.54317	0.0248945	2.01348	0.0550692	2.75426	0.0675615	1.76014	0.0341929
Primary care
GP visits	8.78237	0.0223163	8.75604	0.145464	12.5007	0.0479492	8.08277	0.141735	3.44006	0.0674899	4.88111	0.09547	7.8385	0.0361934	8.87904	0.0718604	9.21837	0.121671	7.49313	0.0861013	7.0217	0.0659225
Emergency primary healthcare visits	3.1626	0.014402	1.74014	0.0319156	1.64837	0.0098143	1.63435	0.0315399	1.21394	0.0185414	1.37801	0.0228809	1.41466	0.00787502	1.90674	0.0233071	1.66421	0.0309032	1.36036	0.0278535	1.37733	0.0146621
Home and community -based care
Practical assistance hours	17.6314	0.301454	19.4808	1.88711	9.6429	0.316576	24.1316	2.45419	15.4001	1.27559	72.4143	4.37063	14.0669	0.334443	19.8256	0.879042	19.015	1.61604	15.0425	1.10541	25.7537	1.33697
Nursing assistance hours	55.8427	0.398221	66.1423	2.62721	50.0961	0.58881	72.5842	3.07172	53.1122	2.15372	109.525	4.48576	52.7112	0.619393	64.3722	1.152	58.5847	2.2234	36.1623	1.3591	56.555	1.37877
Healthcare costs
Secondary	15955.7	51.1506	17371	363.965	28654.8	109.213	10930.9	275.333	3596.9	88.5006	8399.09	225.476	11103	76.8222	14470.9	160.702	20328.2	337.883	12387.2	190.763	10464.7	146.334
Primary	1174.33	3.21173	1170.39	20.1659	1564.24	7.23589	1110.21	18.7934	500.993	8.86909	747.47	15.8558	1082.53	5.0421	1206.34	10.4547	1234.14	17.1197	1111.92	13.7903	957.598	9.22146
Home- and community based	29036.1	70.7742	34471	454.854	18454.4	107.507	36262	494.632	49293.8	286.616	54976.6	535.85	30142.5	119.865	35351.4	213.742	25581.7	400.62	18776.4	269.919	30535.6	246.168
Total costs	46166.1	78.6643	53012.4	511.91	48673.4	134.738	48303.1	545.239	53391.7	293.13	64123.1	580.95	42328	131.892	51028.6	241.487	47144	488.97	32275.5	348.715	41957.8	276.283
Numbers in the table indicate total healthcare use and costs during individuals last 6 months of life.
*EMD= Endocrine, nutritional and metabolic diseases

## Sheet: Per time to death 
Healthcare use and costs per level of care and cause of death for all decedents
	4-6 months		2-3 months		1 months		Total
	Mean	s.e.	Mean	s.e.	Mean	s.e.	Mean	s.e.
Place of living
Days at home	18.1373	0.0308682	15.7944	0.0308411	12.0511	0.0287965	98.0518	0.172026
Days in long-term institutions	10.2399	0.0312344	11.0914	0.0320469	11.7086	0.0324503	64.611	0.185735
Days in short-term institutions	1.25249	0.0101145	2.01575	0.0131874	3.77502	0.0190923	11.564	0.0597466
Days in hospital	1.18592	0.00709467	2.42528	0.0114769	4.29324	0.0149195	12.7016	0.0402075
Healthcare utilization
Secondary care
Inpatient treatments	0.253294	0.00200547	0.403907	0.00229705	0.851557	0.0028957	2.41925	0.0117748
Outpatient treatments	0.493469	0.0026886	0.56165	0.00309745	0.558893	0.0037443	3.1626	0.014402
Primary care
GP visits	1.29716	0.00367687	1.53016	0.0046126	1.83058	0.006573	8.78237	0.0223163
Emergency primary healthcare visits	0.493469	0.0026886	0.56165	0.00309745	0.558893	0.0037443	3.1626	0.014402
Home and community -based care
Practical assistance hours	2.9533	0.0512099	2.95871	0.0515417	2.85403	0.0511278	17.6314	0.301454
Nursing assistance hours	8.82848	0.0670082	9.55664	0.0705447	10.2439	0.0739229	55.8427	0.398221
Healthcare costs
Secondary	16925	74.5846	20622.5	105.892	32537	176.322	124557	399.302
Primary	915.044	3.28121	1448.96	5.27663	3524.23	11.9198	9167.28	25.072
Home- and community based	15293.6	33.0325	38944.2	96.9344	102898	284.143	226667	552.492
Total costs	33133.6	76.0988	61015.7	134.71	138959	318.828	360391	614.085
Numbers in the table indicate average healthcare use and costs per month during individuals last 4-6, 2-3 and 1 month of life, and the totale healthcare use during individuals last 6 months of life.
Average healthcare use during the 4-6 month period was estimated by dividing healthcare use in the period by 3 (3 months). Correspondingly, average healthcare use duirng the 2-3 month period was estimated by dividing healthcare use in the period by 2 (2 months).

## Sheet: A00-B99
Healthcare utilization and healthcare costs during the last 6 months of life for all ages and A00-B99.
	4-6 months		2-3 months		1 months		Total
	Mean	s.e.	Mean	s.e.	Mean	s.e.	Mean	s.e.
Place of living
Days at home	15.8029	0.205823	13.0895	0.200713	9.33643	0.174043	82.924	1.11303
Days in long-term institutions	12.5476	0.212653	13.4675	0.216485	14.0921	0.21709	78.6698	1.2545
Days in short-term institutions	1.36127	0.0675017	2.35397	0.0932471	3.72528	0.12266	12.517	0.409117
Days in hospital	1.17399	0.0472757	2.57647	0.0808309	5.30402	0.104807	13.9789	0.270454
Healthcare utilization
Secondary care
Inpatient treatments	0.258136	0.0151225	0.398142	0.0167206	1.03715	0.0198349	2.60784	0.0880222
Outpatient treatments	0.314689	0.012203	0.382663	0.0155303	0.45098	0.0243274	2.16037	0.0706608
Primary care
GP visits	1.35287	0.0254952	1.50609	0.0295797	1.68524	0.0372672	8.75604	0.145464
Emergency primary healthcare visits	0.142828	0.00515933	0.229618	0.00730329	0.852425	0.0177467	1.74014	0.0319156
Home and community -based care
Practical assistance hours	3.29592	0.31502	3.19856	0.317649	3.19591	0.327622	19.4808	1.88711
Nursing assistance hours	11.0567	0.462924	11.0471	0.448954	10.878	0.442045	66.1423	2.62721
Healthcare costs
Secondary	2764.88	70.9931	2706.33	111.915	3663.76	154.921	17371	363.965
Primary	106.022	2.27359	190.604	4.43287	471.117	10.6348	1170.39	20.1659
Home- and community based	2205.9	26.1298	5945.22	79.0691	15962.9	238.501	34471	454.854
Totale healthcare costs	5076.8	70.2814	8842.15	128.366	20097.7	274.765	53012.4	511.91
Numbers in the table indicate average healthcare use and costs per month during individuals last 4-6, 2-3 and 1 month of life, and the totale healthcare use during individuals last 6 months of life.
Average healthcare use during the 4-6 month period was estimated by dividing healthcare use in the period by 3 (3 months). Correspondingly, average healthcare use duirng the 2-3 month period was estimated by dividing healthcare use in the period by 2 (2 months).

## Sheet: C00-C97
Healthcare utilization and healthcare costs during the last 6 months of life for all ages and C00-C97.
	4-6 months		2-3 months		1 months		Total
	Mean	s.e.	Mean	s.e.	Mean	s.e.	Mean	s.e.
Place of living
Days at home	23.6169	0.0465691	19.3059	0.0510833	12.3978	0.048774	121.86	0.253533
Days in long-term institutions	3.69861	0.0419686	4.39826	0.0450682	5.11798	0.0480539	25.0103	0.252815
Days in short-term institutions	1.30722	0.0204931	2.74971	0.0294918	6.7772	0.0466085	16.1983	0.130144
Days in hospital	2.17685	0.0177155	4.87654	0.0287968	7.37146	0.0352704	23.6551	0.091726
Healthcare utilization
Secondary care
Inpatient treatments	0.413558	0.00361015	0.735092	0.00438538	1.20703	0.00571134	3.91789	0.0197866
Outpatient treatments	1.21301	0.00799338	1.37498	0.00916656	1.18594	0.0102446	7.57494	0.0404275
Primary care
GP visits	1.74585	0.00769967	2.28951	0.0104793	2.68411	0.0169573	12.5007	0.0479492
Emergency primary healthcare visits	0.135361	0.00144728	0.247213	0.00227166	0.747862	0.0054328	1.64837	0.0098143
Home and community -based care
Practical assistance hours	1.56068	0.0545617	1.64985	0.0549532	1.66114	0.0551919	9.6429	0.316576
Nursing assistance hours	6.68171	0.0959436	9.00341	0.11086	12.0442	0.136894	50.0961	0.58881
Healthcare costs
Secondary	2989.16	15.7387	5414.05	30.7329	8859.2	59.1661	28654.8	109.213
Primary	147.446	1.11047	267.353	1.5493	587.198	3.18269	1564.24	7.23589
Home- and community based	1738.11	7.82284	3223.69	20.1512	6792.64	53.9399	18454.4	107.507
Totale healthcare costs	4874.72	15.2027	8905.09	34.0756	16239	77.0668	48673.4	134.738
Numbers in the table indicate average healthcare use and costs per month during individuals last 4-6, 2-3 and 1 month of life, and the totale healthcare use during individuals last 6 months of life.
Average healthcare use during the 4-6 month period was estimated by dividing healthcare use in the period by 3 (3 months). Correspondingly, average healthcare use duirng the 2-3 month period was estimated by dividing healthcare use in the period by 2 (2 months).

## Sheet: E00-99
Healthcare utilization and healthcare costs during the last 6 months of life for t all ages and E00-99
	4-6 months		2-3 months		1 months		Total
	Mean	s.e.	Mean	s.e.	Mean	s.e.	Mean	s.e.
Place of living
Days at home	15.1169	0.202225	13.3865	0.20053	11.1819	0.191429	83.3056	1.14503
Days in long-term institutions	13.3668	0.208308	14.3091	0.211511	14.8834	0.21187	83.6019	1.22999
Days in short-term institutions	1.39563	0.0683036	1.90431	0.0822732	3.14649	0.112856	11.142	0.385329
Days in hospital	0.990933	0.0422155	1.85506	0.0665386	2.63746	0.0765824	9.32038	0.235027
Healthcare utilization
Secondary care
Inpatient treatments	0.371802	0.0228358	0.494754	0.0250029	0.739848	0.026136	2.84476	0.137302
Outpatient treatments	0.294217	0.0102742	0.328929	0.0127388	0.359044	0.0167763	1.89955	0.0592438
Primary care
GP visits	1.23211	0.0236993	1.39081	0.0292812	1.60482	0.0367903	8.08277	0.141735
Emergency primary healthcare visits	0.141442	0.00497132	0.206042	0.00731364	0.797941	0.0161589	1.63435	0.0315399
Home and community -based care
Practical assistance hours	4.08058	0.416618	3.98158	0.404087	3.92665	0.416711	24.1316	2.45419
Nursing assistance hours	12.0746	0.512561	12.1629	0.537142	12.0346	0.549368	72.5842	3.07172
Healthcare costs
Secondary	1304.93	46.1165	1929.13	77.1195	3157.81	127.345	10930.9	275.333
Primary	113.865	2.24775	171.621	4.13969	425.379	9.03535	1110.21	18.7934
Home- and community based	2260.72	29.1003	6171.6	85.4941	17136.7	251.66	36262	494.632
Totale healthcare costs	3679.51	52.8168	8272.35	111.522	20719.9	277.982	48303.1	545.239
Numbers in the table indicate average healthcare use and costs per month during individuals last 4-6, 2-3 and 1 month of life, and the totale healthcare use during individuals last 6 months of life.
Average healthcare use during the 4-6 month period was estimated by dividing healthcare use in the period by 3 (3 months). Correspondingly, average healthcare use duirng the 2-3 month period was estimated by dividing healthcare use in the period by 2 (2 months).

## Sheet: F00-99
Healthcare utilization and healthcare costs during the last 6 months of life for all ages and F00-99
	4-6 months		2-3 months		1 months		Total
	Mean	s.e.	Mean	s.e.	Mean	s.e.	Mean	s.e.
Place of living
Days at home	6.14016	0.115111	5.03978	0.107212	4.12621	0.098782	32.6263	0.630436
Days in long-term institutions	23.4202	0.124643	24.581	0.120427	25.1695	0.116747	144.592	0.709139
Days in short-term institutions	0.860927	0.0376347	1.04861	0.0452498	1.29456	0.0537607	5.97457	0.207843
Days in hospital	0.346898	0.0168451	0.54463	0.0228693	0.837412	0.0302005	2.96737	0.085403
Healthcare utilization
Secondary care
Inpatient treatments	0.0665131	0.00300648	0.101977	0.00402775	0.187254	0.00547497	0.590748	0.0175576
Outpatient treatments	0.106696	0.00409822	0.128371	0.0059351	0.13485	0.00619038	0.711681	0.0248435
Primary care
GP visits	0.516684	0.0113407	0.542998	0.013124	0.804012	0.019135	3.44006	0.0674899
Emergency primary healthcare visits	0.0906357	0.00254525	0.137201	0.00424569	0.667626	0.0107183	1.21394	0.0185414
Home and community -based care
Practical assistance hours	2.63342	0.216648	2.58066	0.225357	2.33847	0.201923	15.4001	1.27559
Nursing assistance hours	9.0222	0.3603	8.79192	0.371883	8.46178	0.367947	53.1122	2.15372
Healthcare costs
Secondary	453.029	19.4338	607.33	21.6581	1023.16	36.6114	3596.9	88.5006
Primary	64.1705	1.2582	66.7925	1.73317	174.896	4.09754	500.993	8.86909
Home- and community based	2860.08	15.9991	8367.7	49.4108	23978.1	148.19	49293.8	286.616
Totale healthcare costs	3377.28	24.4967	9041.82	53.621	25176.2	150.612	53391.7	293.13
Numbers in the table indicate average healthcare use and costs per month during individuals last 4-6, 2-3 and 1 month of life, and the totale healthcare use during individuals last 6 months of life.
Average healthcare use during the 4-6 month period was estimated by dividing healthcare use in the period by 3 (3 months). Correspondingly, average healthcare use duirng the 2-3 month period was estimated by dividing healthcare use in the period by 2 (2 months).

## Sheet: G00-H95
Healthcare utilization and healthcare costs during the last 6 months of life for all ages and G00-H95
	4-6 months		2-3 months		1 months		Total
	Mean	s.e.	Mean	s.e.	Mean	s.e.	Mean	s.e.
Place of living
Days at home	7.95779	0.139096	6.57309	0.130193	5.19371	0.115648	42.2132	0.75596
Days in long-term institutions	21.1065	0.151811	22.2961	0.149142	22.9258	0.146134	130.838	0.875959
Days in short-term institutions	1.11461	0.0471529	1.34024	0.0551801	1.71873	0.0680555	7.74303	0.258193
Days in hospital	0.691407	0.0293184	1.13009	0.0423007	1.96545	0.0524645	6.29986	0.155321
Healthcare utilization
Secondary care
Inpatient treatments	0.117783	0.00452696	0.166726	0.00556386	0.408744	0.00957324	1.09554	0.0274092
Outpatient treatments	0.203121	0.00658619	0.246188	0.00898855	0.32285	0.0167987	1.42459	0.0418343
Primary care
GP visits	0.730998	0.0152998	0.784727	0.0181036	1.11866	0.0280932	4.88111	0.09547
Emergency primary healthcare visits	0.11544	0.00336891	0.172981	0.00512347	0.685728	0.0122737	1.37801	0.0228809
Home and community -based care
Practical assistance hours	12.0395	0.737765	12.2586	0.74848	11.7785	0.741664	72.4143	4.37063
Nursing assistance hours	18.0433	0.748453	18.5294	0.781492	18.3366	0.790516	109.525	4.48576
Healthcare costs
Secondary	1208.75	47.3178	1289.76	59.7223	2193.32	98.8649	8399.09	225.476
Primary	84.5358	2.01347	107.425	2.97888	279.014	7.06687	747.47	15.8558
Home- and community based	3209.9	30.7673	9358.47	92.5697	26629.9	273.749	54976.6	535.85
Totale healthcare costs	4503.19	55.9663	10755.6	110.049	29102.3	293.784	64123.1	580.95
Numbers in the table indicate average healthcare use and costs per month during individuals last 4-6, 2-3 and 1 month of life, and the totale healthcare use during individuals last 6 months of life.
Average healthcare use during the 4-6 month period was estimated by dividing healthcare use in the period by 3 (3 months). Correspondingly, average healthcare use duirng the 2-3 month period was estimated by dividing healthcare use in the period by 2 (2 months).

## Sheet: I00-99
Healthcare utilization and healthcare costs during the last 6 months of life for all ages and I00-99
	4-6 months		2-3 months		1 months		Total
	Mean	s.e.	Mean	s.e.	Mean	s.e.	Mean	s.e.
Place of living
Days at home	17.3393	0.0566226	15.6891	0.0570684	12.7681	0.0538523	96.1641	0.322642
Days in long-term institutions	11.4313	0.0571089	12.3305	0.0583868	12.9347	0.0589275	71.8896	0.338656
Days in short-term institutions	1.2787	0.0181931	1.84343	0.0226327	2.8564	0.0300274	10.3794	0.103174
Days in hospital	0.759772	0.0097204	1.43047	0.0155139	3.26975	0.0226171	8.41	0.0549868
Healthcare utilization
Secondary care
Inpatient treatments	0.18884	0.00359792	0.274094	0.00397528	0.778584	0.00514106	1.89329	0.0214404
Outpatient treatments	0.211041	0.00233817	0.246282	0.00289169	0.303243	0.00438904	1.42893	0.0130657
Primary care
GP visits	1.19712	0.00619233	1.32603	0.007318	1.59508	0.00961474	7.8385	0.0361934
Emergency primary healthcare visits	0.112343	0.00122971	0.17096	0.00173543	0.73571	0.00434541	1.41466	0.00787502
Home and community -based care
Practical assistance hours	2.38354	0.056679	2.339	0.0573942	2.23824	0.0580936	14.0669	0.334443
Nursing assistance hours	8.76051	0.105255	8.86513	0.109356	8.69937	0.11067	52.7112	0.619393
Healthcare costs
Secondary	1886.09	17.3933	1529.55	19.8877	2385.58	29.6405	11103	76.8222
Primary	111.31	0.602838	162.517	1.0647	423.567	2.56977	1082.53	5.0421
Home- and community based	1899.86	7.07183	5172.37	20.9027	14098.1	61.4583	30142.5	119.865
Totale healthcare costs	3897.27	17.6136	6864.44	28.0427	16907.3	67.2698	42328	131.892
Numbers in the table indicate average healthcare use and costs per month during individuals last 4-6, 2-3 and 1 month of life, and the totale healthcare use during individuals last 6 months of life.
Average healthcare use during the 4-6 month period was estimated by dividing healthcare use in the period by 3 (3 months). Correspondingly, average healthcare use duirng the 2-3 month period was estimated by dividing healthcare use in the period by 2 (2 months).

## Sheet: J00-99
Healthcare utilization and healthcare costs during the last 6 months of life for all ages and J00-99
	4-6 months		2-3 months		1 months		Total
	Mean	s.e.	Mean	s.e.	Mean	s.e.	Mean	s.e.
Place of living
Days at home	15.0814	0.100416	13.1078	0.0985948	9.86168	0.087574	81.3215	0.553915
Days in long-term institutions	13.0964	0.104079	14.1033	0.105895	14.7363	0.106374	82.2319	0.61384
Days in short-term institutions	1.5924	0.0356583	2.19721	0.0434291	3.37568	0.0574696	12.5473	0.198583
Days in hospital	1.10977	0.0211406	2.00559	0.0327912	4.22255	0.0445936	11.563	0.117508
Healthcare utilization
Secondary care
Inpatient treatments	0.197483	0.00450362	0.299779	0.00514159	0.797058	0.00762977	1.98907	0.0259982
Outpatient treatments	0.2304	0.00423551	0.260873	0.00552698	0.330228	0.00975185	1.54317	0.0248945
Primary care
GP visits	1.35733	0.0122157	1.50289	0.0145166	1.80127	0.0188632	8.87904	0.0718604
Emergency primary healthcare visits	0.166528	0.00461409	0.248443	0.00428207	0.910272	0.00900601	1.90674	0.0233071
Home and community -based care
Practical assistance hours	3.32128	0.148838	3.32232	0.149398	3.21709	0.152361	19.8256	0.879042
Nursing assistance hours	10.591	0.198831	10.8986	0.203958	10.8021	0.203393	64.3722	1.152
Healthcare costs
Secondary	2330.09	34.9226	2121.94	43.7344	3236.79	61.1145	14470.9	160.702
Primary	119.305	1.18952	185.795	2.17395	476.834	5.25854	1206.34	10.4547
Home- and community based	2221.61	12.4402	6061.59	37.3242	16563.3	111.443	35351.4	213.742
Totale healthcare costs	4671.01	34.8109	8369.32	55.0023	20277	123.705	51028.6	241.487
Numbers in the table indicate average healthcare use and costs per month during individuals last 4-6, 2-3 and 1 month of life, and the totale healthcare use during individuals last 6 months of life.
Average healthcare use during the 4-6 month period was estimated by dividing healthcare use in the period by 3 (3 months). Correspondingly, average healthcare use duirng the 2-3 month period was estimated by dividing healthcare use in the period by 2 (2 months).

[truncated: 3 more sheets: K00-93, V01-Y87, Other]
