# Supplementary material for: Healthcare use and costs in the last six months of life by level of care and cause of death
Source: BMC Health Serv Res. 2024 May 30;24:688. doi: 10.1186/s12913-024-10877-5 (PMC11140868; doi:10.1186/s12913-024-10877-5)
Supplement: Supplementary file 2 — Supplementary Material 2: Decedents younger than 80 years by all causes of death [file 12913_2024_10877_MOESM2_ESM.xlsx]

## Sheet: Title page
	Title: Healthcare use and costs during the last six months of life by level of care and cause of death
	Authors: Yvonne Anne Michel, Eline Aas, Liv Ariane Augestad, Emily Burger, Lisbeth Thoresen, Gudrun Waaler Bjørnelv
	Appendix 2: Healthcare use and costs per level of care and cause of death for those aged younger than 80 years

## Sheet: Per cause of death (younger 80)
	Healthcare utilization and healthcare costs during the last 6 months of life for those aged younger than 80 years
		All decedents		Communicable		Cancer		EMD*		Mental		Nervous		Circulatory		Respiratory		Digestive		Injuries		Other
		A00-Z99		A00-B99		C00-C97		E00-99		F00-99		G00-H95		I00-99		J00-99		K00-93		V01-Y87		L-U
		Mean	s.e.	Mean	s.e.	Mean	s.e.	Mean	s.e.	Mean	s.e.	Mean	s.e.	Mean	s.e.	Mean	s.e.	Mean	s.e.	Mean	s.e.	Mean	s.e.
	Place of living
	Days at home	133.343	0.216541	113.283	1.87128	133.943	0.260901	127.597	1.66046	90.0236	1.87358	65.277	1.30912	140.847	0.489276	113.506	0.897337	135.245	1.20029	164.164	0.556004	147.74	0.731396
	Days in long-term institutions	25.9273	0.210022	43.391	1.99072	10.6113	0.215439	38.6593	1.63205	85.3429	1.94935	103.443	1.47007	28.9671	0.469389	45.5918	0.926857	23.9242	1.14866	12.1211	0.504826	22.5745	0.68157
	Days in short-term institutions	9.17648	0.08467	9.77931	0.687314	13.3872	0.154899	7.8004	0.539183	5.20094	0.428395	8.9695	0.434593	6.22017	0.155947	11.5761	0.339496	8.46771	0.460502	1.82318	0.138032	5.027	0.231174
	Days in hospital	18.1734	0.0773569	21.4862	0.637987	28.436	0.124851	13.4768	0.501253	5.90425	0.310951	10.4135	0.312279	10.3898	0.131776	17.3391	0.259658	19.713	0.444245	7.69715	0.215755	11.0119	0.250421
	Healthcare utilization
	Secondary care
	Inpatient treatments	3.37839	0.0227496	4.17241	0.236756	4.64925	0.0267863	4.80948	0.315166	1.09057	0.0736788	1.75929	0.0581684	2.62342	0.0571362	2.84674	0.0564384	3.59351	0.140393	1.35157	0.0432476	3.02025	0.117245
	Outpatient treatments	5.59159	0.030399	4.11034	0.197037	10.2096	0.0570703	3.27722	0.133184	1.68538	0.106383	2.40849	0.0877602	2.224	0.0344605	2.44013	0.0597339	2.91937	0.113583	3.71547	0.107608	2.85095	0.0831905
	Primary care
	GP visits	10.0614	0.0364967	10.2338	0.2835	12.7468	0.0615279	9.44708	0.229446	6.34151	0.200446	7.26012	0.177517	8.11648	0.0654884	11.3576	0.136516	10.0963	0.199052	7.78576	0.11962	6.70717	0.109282
	Emergency primary healthcare visits	1.46101	0.0092686	1.74	0.062186	1.52289	0.0125895	1.56855	0.0533711	1.5467	0.0557282	1.72074	0.0415511	1.22913	0.0149146	2.09228	0.0580217	1.72303	0.0579783	1.29414	0.042784	1.04685	0.0240393
	Home and community -based care
	Practical assistance hours	23.6288	0.683521	33.5517	6.01577	8.68121	0.471732	38.5297	6.04012	36.9613	5.80468	152.728	9.92009	14.7434	0.940294	31.0386	2.47093	23.1354	3.2737	15.2494	1.7527	43.3373	3.40272
	Nursing assistance hours	47.1386	0.671091	61.6403	5.84582	43.1816	0.719958	65.0352	5.75856	54.1167	5.46804	183.565	9.34202	34.828	1.11415	59.8724	2.2188	47.0024	3.48097	20.8747	1.7152	36.3257	2.24725
	Healthcare costs
	Secondary	23980.8	103.364	30194.1	991.364	35527.7	149.978	16248.6	612.113	6072.63	327.66	14310.8	478.909	17019.4	218.097	23530.1	394.149	27125.1	684.21	9855.53	274.835	14567.1	336.497
	Primary	1354.08	5.57038	1354.43	39.5682	1577.23	9.61596	1346.46	31.0936	902.508	26.746	1123.4	31.386	1195.95	9.73551	1522.84	20.8832	1386.48	30.0343	1244.12	20.3109	948.464	16.3365
	Home- and community based	16717.7	111.814	23900.8	956.551	12604.2	120.728	22455	921.695	33635.9	909.849	59722.4	1145.31	14758.6	209.733	24869.4	415.746	15839.8	595.938	7056.79	292.451	14468.3	420.998
	Total costs	42052.6	147.361	55449.3	1257.88	49709.2	181.875	40050	1112.74	40611.1	954.408	75156.6	1236.56	32974	295.639	49922.4	546.418	44351.4	901.314	18156.4	424.739	29983.8	548.65
	Numbers in the table indicate total healthcare use and costs during individuals last 6 months of life.
	*EMD= Endocrine, nutritional and metabolic diseases

## Sheet: Per time to death (younger 80)
Healthcare utilization and healthcare costs during the last 6 months of life for those those aged younger than 80 years (all causes)
	4-6 months		2-3 months		1 months		Total
	Mean	s.e.	Mean	s.e.	Mean	s.e.	Mean	s.e.
Place of living
Days at home	24.0958	0.0376867	21.6825	0.041281	17.6912	0.0431587	133.343	0.216541
Days in long-term institutions	4.0549	0.0348171	4.47405	0.0364755	4.81448	0.0376162	25.9273	0.210022
Days in short-term institutions	0.870872	0.013464	1.56786	0.0184114	3.42814	0.0284409	9.17648	0.08467
Days in hospital	1.7855	0.0142419	3.56806	0.0220241	5.6808	0.0266743	18.1734	0.0773569
Healthcare utilization
Secondary care
Inpatient treatments	0.371193	0.00390387	0.583277	0.0044268	1.09826	0.0053724	3.37839	0.0227496
Outpatient treatments	0.880533	0.0057526	0.997946	0.0065934	0.954104	0.0078631	5.59159	0.030399
Primary care
GP visits	1.46083	0.00594973	1.77515	0.00755955	2.12858	0.0112618	10.0614	0.0364967
Emergency primary healthcare visits	0.127182	0.0015538	0.201191	0.00193675	0.677082	0.0039562	1.46101	0.0092686
Home and community -based care
Practical assistance hours	3.89731	0.115897	4.00188	0.116714	3.93316	0.115542	23.6288	0.683521
Nursing assistance hours	6.89715	0.111064	8.26749	0.119469	9.9122	0.128386	47.1386	0.671091
Healthcare costs
Secondary	3070.18	19.8674	4102.05	28.191	6566.12	46.9022	23980.8	103.364
Primary	136.406	0.758707	215.756	1.16394	513.349	2.57655	1354.08	5.57038
Home- and community based	1275.38	7.04271	2886.64	19.7108	7118.3	55.9926	16717.7	111.814
Total costs	4481.97	20.4187	7204.45	33.7481	14197.8	72.3179	42052.6	147.361
Numbers in the table indicate average healthcare use and costs per month during individuals last 4-6, 2-3 and 1 month of life, and the totale healthcare use during individuals last 6 months of life.
Average healthcare use during the 4-6 month period was estimated by dividing healthcare use in the period by 3 (3 months). Correspondingly, average healthcare use duirng the 2-3 month period was estimated by dividing healthcare use in the period by 2 (2 months).

## Sheet: A00-B99
Healthcare utilization and healthcare costs during the last 6 months of life for those aged younger than 80 years (AA00-B99).
	4-6 months		2-3 months		1 months		Total
	Mean	s.e.	Mean	s.e.	Mean	s.e.	Mean	s.e.
Place of living
Days at home	20.951	0.33789	18.15	0.354604	14.1303	0.333951	113.283	1.87128
Days in long-term institutions	6.90069	0.331794	7.46241	0.343945	7.76414	0.347074	43.391	1.99072
Days in short-term institutions	1.0869	0.1118	1.80276	0.15342	2.9131	0.199668	9.77931	0.687314
Days in hospital	1.96713	0.121477	4.06655	0.19192	7.45172	0.228596	21.4862	0.637987
Healthcare utilization
Secondary care
Inpatient treatments	0.454713	0.0406899	0.665517	0.0450589	1.47724	0.0492863	4.17241	0.236756
Outpatient treatments	0.596552	0.0342352	0.737586	0.043375	0.845517	0.0683635	4.11034	0.197037
Primary care
GP visits	1.58759	0.0510015	1.76172	0.0555607	1.94759	0.0736605	10.2338	0.2835
Emergency primary healthcare visits	0.156322	0.010626	0.248621	0.0143412	0.773793	0.0307742	1.74	0.062186
Home and community -based care
Practical assistance hours	5.60755	1.00504	5.51156	1.00858	5.70597	1.04022	33.5517	6.01577
Nursing assistance hours	10.2659	1.06081	10.1072	0.955207	10.6283	0.960879	61.6403	5.84582
Healthcare costs
Secondary	4448.11	199.018	5152.31	330.698	6545.13	444.282	30194.1	991.364
Primary	115.943	4.15551	227.191	8.64282	552.22	20.943	1354.43	39.5682
Home- and community based	1551.15	55.4176	4092.72	163.001	11061.9	495.956	23900.8	956.551
Total costs	6115.2	198.091	9472.22	352.934	18159.3	653.187	55449.3	1257.88
Numbers in the table indicate average healthcare use and costs per month during individuals last 4-6, 2-3 and 1 month of life, and the totale healthcare use during individuals last 6 months of life.
Average healthcare use during the 4-6 month period was estimated by dividing healthcare use in the period by 3 (3 months). Correspondingly, average healthcare use duirng the 2-3 month period was estimated by dividing healthcare use in the period by 2 (2 months).

## Sheet: C00-C97
Healthcare utilization and healthcare costs during the last 6 months of life for those aged younger than 80 years (C00-C97).
	4-6 months		2-3 months		1 months		Total
	Mean	s.e.	Mean	s.e.	Mean	s.e.	Mean	s.e.
Place of living
Days at home	25.6444	0.0469817	21.2881	0.0578825	14.4332	0.0600074	133.943	0.260901
Days in long-term institutions	1.51404	0.0353622	1.88389	0.0390189	2.30143	0.0428754	10.6113	0.215439
Days in short-term institutions	0.964779	0.0230356	2.21959	0.0345362	6.05367	0.056891	13.3872	0.154899
Days in hospital	2.64541	0.0251578	5.88437	0.0399062	8.73101	0.0466711	28.436	0.124851
Healthcare utilization
Secondary care
Inpatient treatments	0.496217	0.00497179	0.874906	0.00599606	1.41078	0.00769303	4.64925	0.0267863
Outpatient treatments	1.64103	0.0115508	1.8553	0.0132868	1.57587	0.0150552	10.2096	0.0570703
Primary care
GP visits	1.75391	0.00974193	2.32593	0.0133546	2.83317	0.0225094	12.7468	0.0615279
Emergency primary healthcare visits	0.126003	0.00182146	0.230818	0.00287206	0.683248	0.00685197	1.52289	0.0125895
Home and community -based care
Practical assistance hours	1.35155	0.0803506	1.51309	0.0817763	1.60036	0.0822904	8.68121	0.471732
Nursing assistance hours	5.18029	0.113389	7.92261	0.139517	11.7955	0.180055	43.1816	0.719958
Healthcare costs
Secondary	3578.8	21.7968	6751.14	43.7378	11289	85.2428	35527.7	149.978
Primary	154.007	1.52247	267.883	2.03139	579.446	4.02763	1577.23	9.61596
Home- and community based	1372.28	9.79945	2201.37	23.1543	4084.67	57.889	12604.2	120.728
Total costs	5105.08	21.4087	9220.39	47.8094	15953.1	102.991	49709.2	181.875
Numbers in the table indicate average healthcare use and costs per month during individuals last 4-6, 2-3 and 1 month of life, and the totale healthcare use during individuals last 6 months of life.
Average healthcare use during the 4-6 month period was estimated by dividing healthcare use in the period by 3 (3 months). Correspondingly, average healthcare use duirng the 2-3 month period was estimated by dividing healthcare use in the period by 2 (2 months).

## Sheet: E00-99
Healthcare utilization and healthcare costs during the last 6 months of life for those aged younger than 80 years (E00-99).
	4-6 months		2-3 months		1 months		Total
	Mean	s.e.	Mean	s.e.	Mean	s.e.	Mean	s.e.
Place of living
Days at home	22.3142	0.283729	20.8533	0.300792	18.9476	0.305272	127.597	1.66046
Days in long-term institutions	6.16868	0.272536	6.64163	0.281029	6.86996	0.284257	38.6593	1.63205
Days in short-term institutions	0.911962	0.0899898	1.38029	0.114919	2.30393	0.156614	7.8004	0.539183
Days in hospital	1.51109	0.0909451	2.656	0.138769	3.63155	0.150668	13.4768	0.501253
Healthcare utilization
Secondary care
Inpatient treatments	0.665323	0.0523463	0.843246	0.0570363	1.12702	0.0583127	4.80948	0.315166
Outpatient treatments	0.512265	0.0232796	0.559728	0.0279896	0.620968	0.0355815	3.27722	0.133184
Primary care
GP visits	1.44775	0.0395876	1.6439	0.0466808	1.81603	0.0562083	9.44708	0.229446
Emergency primary healthcare visits	0.139281	0.00848728	0.195565	0.0121116	0.759577	0.02469	1.56855	0.0533711
Home and community -based care
Practical assistance hours	6.48495	1.02914	6.31515	0.985464	6.4445	1.02319	38.5297	6.04012
Nursing assistance hours	10.7153	0.960268	11.0064	0.985075	10.8764	0.987384	65.0352	5.75856
Healthcare costs
Secondary	1833.4	99.9119	2953.68	179.967	4841	285.731	16248.6	612.113
Primary	138.815	3.66869	206.906	7.00238	516.209	15.6732	1346.46	31.0936
Home- and community based	1414.26	54.2808	3837.64	157.358	10536.9	460.32	22455	921.695
Total costs	3386.48	113.037	6998.23	238.135	15894.1	550.633	40050	1112.74
Numbers in the table indicate average healthcare use and costs per month during individuals last 4-6, 2-3 and 1 month of life, and the totale healthcare use during individuals last 6 months of life.
Average healthcare use during the 4-6 month period was estimated by dividing healthcare use in the period by 3 (3 months). Correspondingly, average healthcare use duirng the 2-3 month period was estimated by dividing healthcare use in the period by 2 (2 months).

## Sheet: F00-99
Healthcare utilization and healthcare costs during the last 6 months of life for those aged younger than 80 years (F00-99).
	4-6 months		2-3 months		1 months		Total
	Mean	s.e.	Mean	s.e.	Mean	s.e.	Mean	s.e.
Place of living
Days at home	15.608	0.320111	14.7715	0.324238	13.6566	0.322024	90.0236	1.87358
Days in long-term institutions	13.6986	0.326377	14.625	0.332806	14.9972	0.333961	85.3429	1.94935
Days in short-term institutions	0.725786	0.0761315	0.867689	0.0888777	1.28821	0.121077	5.20094	0.428395
Days in hospital	0.757233	0.065774	1.03137	0.0775831	1.56981	0.0987555	5.90425	0.310951
Healthcare utilization
Secondary care
Inpatient treatments	0.130031	0.0126369	0.185849	0.0160885	0.328774	0.0178531	1.09057	0.0736788
Outpatient treatments	0.246698	0.0165139	0.317689	0.0256596	0.309906	0.0243034	1.68538	0.106383
Primary care
GP visits	0.964623	0.0342816	1.04009	0.0394112	1.36745	0.0524595	6.34151	0.200446
Emergency primary healthcare visits	0.115409	0.00662005	0.204717	0.014482	0.791038	0.0261436	1.5467	0.0557282
Home and community -based care
Practical assistance hours	6.08425	0.982363	6.50703	1.03431	5.69452	0.912927	36.9613	5.80468
Nursing assistance hours	8.92246	0.899347	9.13545	0.940246	9.07846	0.939582	54.1167	5.46804
Healthcare costs
Secondary	912.028	82.6316	921.038	71.7821	1494.47	103.694	6072.63	327.66
Primary	108.08	3.56651	126.456	5.27373	325.354	12.611	902.508	26.746
Home- and community based	1986.18	51.3902	5753.44	157.372	16170.5	455.223	33635.9	909.849
Total costs	3006.29	95.2917	6800.93	173.462	17990.3	464.31	40611.1	954.408
Numbers in the table indicate average healthcare use and costs per month during individuals last 4-6, 2-3 and 1 month of life, and the totale healthcare use during individuals last 6 months of life.
Average healthcare use during the 4-6 month period was estimated by dividing healthcare use in the period by 3 (3 months). Correspondingly, average healthcare use duirng the 2-3 month period was estimated by dividing healthcare use in the period by 2 (2 months).

## Sheet: G00-H95
Healthcare utilization and healthcare costs during the last 6 months of life for those aged younger than 80 years (G00-H95).
	4-6 months		2-3 months		1 months		Total
	Mean	s.e.	Mean	s.e.	Mean	s.e.	Mean	s.e.
Place of living
Days at home	11.9804	0.235929	10.3283	0.228177	8.67915	0.210129	65.277	1.30912
Days in long-term institutions	16.5739	0.25001	17.6965	0.251553	18.3281	0.250504	103.443	1.47007
Days in short-term institutions	1.26012	0.0781938	1.57682	0.0911825	2.0355	0.112416	8.9695	0.434593
Days in hospital	1.16842	0.0608459	1.9089	0.0865451	3.0904	0.0982078	10.4135	0.312279
Healthcare utilization
Secondary care
Inpatient treatments	0.192642	0.00973228	0.2665	0.011559	0.648364	0.0185933	1.75929	0.0581684
Outpatient treatments	0.340913	0.0137613	0.409872	0.0185614	0.566001	0.0358354	2.40849	0.0877602
Primary care
GP visits	1.07358	0.0281019	1.18857	0.0337003	1.66223	0.0536181	7.26012	0.177517
Emergency primary healthcare visits	0.153078	0.0062331	0.228924	0.0095366	0.803661	0.020694	1.72074	0.0415511
Home and community -based care
Practical assistance hours	25.314	1.67549	25.9217	1.69915	24.9431	1.68513	152.728	9.92009
Nursing assistance hours	29.9991	1.55461	31.0272	1.62121	31.5137	1.65812	183.565	9.34202
Healthcare costs
Secondary	2103.24	102.204	2210.79	131.335	3579.47	212.476	14310.8	478.909
Primary	122.885	3.99888	168.164	6.01155	418.421	13.5484	1123.4	31.386
Home- and community based	3505.9	65.9421	10184.4	197.27	28836	581.461	59722.4	1145.31
Total costs	5732.02	120.027	12563.3	235.596	32833.9	625.161	75156.6	1236.56
Numbers in the table indicate average healthcare use and costs per month during individuals last 4-6, 2-3 and 1 month of life, and the totale healthcare use during individuals last 6 months of life.
Average healthcare use during the 4-6 month period was estimated by dividing healthcare use in the period by 3 (3 months). Correspondingly, average healthcare use duirng the 2-3 month period was estimated by dividing healthcare use in the period by 2 (2 months).

## Sheet: I00-99
Healthcare utilization and healthcare costs during the last 6 months of life for those aged younger than 80 years (I00-99).
	4-6 months		2-3 months		1 months		Total
	Mean	s.e.	Mean	s.e.	Mean	s.e.	Mean	s.e.
Place of living
Days at home	24.4078	0.0829233	23.3689	0.0888354	20.8853	0.091706	140.847	0.489276
Days in long-term institutions	4.57588	0.0778955	4.98635	0.0812274	5.26681	0.0831561	28.9671	0.469389
Days in short-term institutions	0.778552	0.0269223	1.10485	0.0334615	1.67482	0.0437686	6.22017	0.155947
Days in hospital	1.03411	0.0242306	1.78302	0.0351876	3.7214	0.0474261	10.3898	0.131776
Healthcare utilization
Secondary care
Inpatient treatments	0.282526	0.00960643	0.383783	0.0104201	1.00828	0.0126595	2.62342	0.0571362
Outpatient treatments	0.328792	0.00624832	0.381949	0.00731519	0.473723	0.0105785	2.224	0.0344605
Primary care
GP visits	1.23806	0.0113414	1.38274	0.0131341	1.63684	0.0166766	8.11648	0.0654884
Emergency primary healthcare visits	0.100742	0.00246816	0.144328	0.00322206	0.63825	0.00702189	1.22913	0.0149146
Home and community -based care
Practical assistance hours	2.47276	0.159814	2.46864	0.159738	2.3878	0.159266	14.7434	0.940294
Nursing assistance hours	5.57343	0.183746	5.97834	0.200208	6.15102	0.204049	34.828	1.11415
Healthcare costs
Secondary	3060.61	51.7037	2264.07	56.9814	3309.46	81.1363	17019.4	218.097
Primary	128.119	1.1403	175.757	2.05808	460.081	5.1136	1195.95	9.73551
Home- and community based	950.1	12.7122	2547.21	36.7404	6813.87	104.367	14758.6	209.733
Total costs	4138.83	52.0589	4987.04	67.8266	10583.4	133.946	32974	295.639
Numbers in the table indicate average healthcare use and costs per month during individuals last 4-6, 2-3 and 1 month of life, and the totale healthcare use during individuals last 6 months of life.
Average healthcare use during the 4-6 month period was estimated by dividing healthcare use in the period by 3 (3 months). Correspondingly, average healthcare use duirng the 2-3 month period was estimated by dividing healthcare use in the period by 2 (2 months).

## Sheet: J00-99
Healthcare utilization and healthcare costs during the last 6 months of life for those aged younger than 80 years (J00-99).
	4-6 months		2-3 months		1 months		Total
	Mean	s.e.	Mean	s.e.	Mean	s.e.	Mean	s.e.
Place of living
Days at home	20.4814	0.158646	18.4987	0.165018	15.0642	0.158051	113.506	0.897337
Days in long-term institutions	7.18461	0.15456	7.85619	0.160551	8.32556	0.164397	45.5918	0.926857
Days in short-term institutions	1.4575	0.0601571	2.04607	0.0731915	3.11147	0.095498	11.5761	0.339496
Days in hospital	1.83193	0.0495478	3.08357	0.0730837	5.67621	0.0885408	17.3391	0.259658
Healthcare utilization
Secondary care
Inpatient treatments	0.30469	0.00983068	0.44323	0.011264	1.04621	0.0153963	2.84674	0.0564384
Outpatient treatments	0.358433	0.00970589	0.406762	0.0130007	0.551307	0.0245142	2.44013	0.0597339
Primary care
GP visits	1.74531	0.0231189	1.95224	0.0279469	2.21719	0.0352961	11.3576	0.136516
Emergency primary healthcare visits	0.215414	0.0126319	0.29721	0.00933942	0.851617	0.0155732	2.09228	0.0580217
Home and community -based care
Practical assistance hours	5.13387	0.417487	5.22579	0.418489	5.18544	0.424023	31.0386	2.47093
Nursing assistance hours	9.51896	0.384043	10.3245	0.394009	10.6666	0.374572	59.8724	2.2188
Healthcare costs
Secondary	3686.35	88.9247	3602.26	114.296	5266.52	148.616	23530.1	394.149
Primary	140.268	2.29374	239.65	4.25941	622.739	10.8218	1522.84	20.8832
Home- and community based	1619.07	24.4944	4297.37	72.713	11417.5	212.118	24869.4	415.746
Total costs	5445.69	89.3021	8139.28	133.136	17306.8	259.763	49922.4	546.418
Numbers in the table indicate average healthcare use and costs per month during individuals last 4-6, 2-3 and 1 month of life, and the totale healthcare use during individuals last 6 months of life.
Average healthcare use during the 4-6 month period was estimated by dividing healthcare use in the period by 3 (3 months). Correspondingly, average healthcare use duirng the 2-3 month period was estimated by dividing healthcare use in the period by 2 (2 months).

[truncated: 3 more sheets: K00-93, V01-Y87, Other]
