# Supplementary material for: Healthcare use and costs in the last six months of life by level of care and cause of death
Source: BMC Health Serv Res. 2024 May 30;24:688. doi: 10.1186/s12913-024-10877-5 (PMC11140868; doi:10.1186/s12913-024-10877-5)
Supplement: Supplementary file 3 — Supplementary Material 3: Decedents older than 80 years by all causes of death [file 12913_2024_10877_MOESM3_ESM.xlsx]

## Sheet: Title page
	Title: Healthcare use and costs during the last six months of life by level of care and cause of death
	Authors: Yvonne Anne Michel, Eline Aas, Liv Ariane Augestad, Emily Burger, Lisbeth Thoresen, Gudrun Waaler Bjørnelv
	Appendix 3: Healthcare use and costs per level of care and cause of death for those aged 80 years or older

## Sheet: Per cause of death (older 80)
Healthcare utilization and healthcare costs during the last 6 months of life for those aged 80 years
	All decedents		Communicable		Cancer		EMD*		Mental		Nervous		Circulatory		Respiratory		Digestive		Injuries		Other
	A00-Z99		A00-B99		C00-C97		E00-99		F00-99		G00-H95		I00-99		J00-99		K00-93		V01-Y87		L-U
	Mean	s.e.	Mean	s.e.	Mean	s.e.	Mean	s.e.	Mean	s.e.	Mean	s.e.	Mean	s.e.	Mean	s.e.	Mean	s.e.	Mean	s.e.	Mean	s.e.
Place of living
Days at home	72.9547	0.224555	69.9576	1.31119	102.265	0.482319	55.5239	1.3245	17.964	0.519756	24.8431	0.798649	77.6024	0.376414	65.3191	0.657375	91.1641	1.29778	77.2715	1.11773	69.0535	0.703404
Days in long-term institutions	92.1204	0.25233	93.7373	1.5031	48.3628	0.523837	111.792	1.51878	159.727	0.639593	151.47	0.96218	89.7203	0.410082	100.45	0.747622	71.9968	1.41059	87.3341	1.23023	98.6252	0.778996
Days in short-term institutions	13.2619	0.0822753	13.6863	0.503416	20.7573	0.227342	13.2381	0.524639	6.17219	0.236844	6.81934	0.312042	12.1071	0.13003	13.0302	0.244659	13.0668	0.468927	14.3708	0.425937	12.1171	0.243482
Days in hospital	8.81031	0.0375041	10.7726	0.25425	15.9013	0.11004	6.71325	0.204626	2.21713	0.0696816	3.20175	0.119064	7.58757	0.0548695	8.69109	0.111641	11.8	0.233367	9.55266	0.168426	7.12735	0.10779
Healthcare utilization
Secondary care
Inpatient treatments	1.73718	0.0116183	1.93962	0.0715571	2.73176	0.0263323	1.61239	0.0980068	0.463068	0.0110505	0.595656	0.0163901	1.58998	0.0187293	1.56262	0.0262216	2.28703	0.061684	1.97417	0.0462902	1.8327	0.0559805
Outpatient treatments	1.43526	0.0089847	1.32754	0.0490672	3.30208	0.0351082	1.03541	0.0412888	0.462947	0.0140682	0.683584	0.0272788	1.09865	0.0113576	1.0972	0.0215232	1.35757	0.0444455	1.28398	0.0375045	1.12103	0.0218525
Primary care
GP visits	7.87284	0.0277154	8.12489	0.167483	12.1016	0.0763828	7.227	0.17858	2.69888	0.0650622	3.08939	0.0926379	7.72302	0.0433973	7.64667	0.0814446	8.5827	0.151583	7.04551	0.117885	7.20598	0.082605
Emergency primary healthcare visits	1.57235	0.0059082	1.74021	0.0370075	1.85188	0.0155554	1.67562	0.038891	1.12893	0.0183031	1.11988	0.0244459	1.49173	0.00924212	1.81449	0.019587	1.62162	0.0327978	1.46165	0.0260493	1.57095	0.0182841
Home and community -based care
Practical assistance hours	13.3663	0.171611	13.4711	0.786773	11.2026	0.321564	15.1003	1.23787	9.89217	0.590527	11.9271	1.05955	13.7858	0.267409	14.2503	0.4648	16.0316	1.46281	14.7261	0.794975	15.4514	0.706107
Nursing assistance hours	62.0324	0.4856	68.065	2.79705	61.3103	1.00496	77.3193	3.4532	52.8556	2.31533	53.7634	3.29231	60.1401	0.741824	66.6096	1.32548	66.9709	2.88072	59.5463	2.18122	68.4075	1.73717
Healthcare costs
Secondary	10248.8	40.1344	11894.3	247.142	17508.1	114.273	7595.32	210.341	2964.47	71.4493	3946.81	128.628	8645.16	56.2774	9966.62	122.489	15406.8	279.975	16259.7	226.315	8061.04	117.278
Primary	1046.5	3.7665	1091.79	23.1673	1543.17	10.8011	962.027	23.1735	398.425	8.43147	464.344	13.2316	1035.42	5.86617	1048.97	11.4778	1123.84	19.7626	909.707	15.4383	962.95	11.0572
Home- and community based	37796.1	82.5802	38985.5	484.243	27942.2	184.485	44922.5	502.209	53293.6	256.916	51402.3	363.857	36533.2	134.775	40563.1	231.693	32635.4	508.838	36702.8	400.624	39949.4	269.444
Total costs	49091.4	83.4686	51971.7	494.134	46993.5	193.819	53479.9	527.487	56656.5	264.011	55813.5	369.555	46213.7	136.558	51578.7	238.438	49166	531.294	53872.2	450.311	48973.4	279.501
Numbers in the table indicate total healthcare use and costs during individuals last 6 months of life.
*EMD= Endocrine, nutritional and metabolic diseases

## Sheet: Per time to death (older 80)
Healthcare utilization and healthcare costs during the last 6 months of life for those aged 80 years or older (all causes of death)
	4-6 months		2-3 months		1 months		Total
	Mean	s.e.	Mean	s.e.	Mean	s.e.	Mean	s.e.
Place of living
Days at home	13.9	0.0414134	11.6072	0.0396862	8.04018	0.034154	72.9547	0.224555
Days in long-term institutions	14.6382	0.0431189	15.7972	0.0435246	16.6113	0.0434773	92.1204	0.25233
Days in short-term institutions	1.52387	0.0143668	2.33427	0.0183238	4.0217	0.0256325	13.2619	0.0822753
Days in hospital	0.759532	0.00641813	1.61261	0.0112806	3.3065	0.01651	8.81031	0.0375041
Healthcare utilization
Secondary care
Inpatient treatments	0.169453	0.00198223	0.27635	0.0022838	0.676121	0.0030567	1.73718	0.0116183
Outpatient treatments	0.218214	0.00171037	0.251385	0.0020482	0.277844	0.0028661	1.43526	0.0089847
Primary care
GP visits	1.18077	0.00462747	1.35594	0.0057265	1.61867	0.0078403	7.87284	0.0277154
Emergency primary healthcare visits	0.123002	0.0008877	0.200781	0.0013418	0.801786	0.0034259	1.57235	0.0059082
Home and community -based care
Practical assistance hours	2.28199	0.0296098	2.21687	0.0296406	2.08662	0.0298497	13.3663	0.171611
Nursing assistance hours	10.2019	0.0828942	10.4734	0.0856547	10.4799	0.0875416	62.0324	0.4856
Healthcare costs
Secondary	1526.57	7.71332	1603.26	10.7442	2462.58	17.9867	10248.8	40.1344
Primary	103.571	0.471685	164.175	0.802204	407.438	1.85227	1046.5	3.7665
Home- and community based	2445.35	4.75896	6483.63	14.5121	17492.8	43.869	37796.1	82.5802
Total costs	4075.49	8.17507	8251.07	17.0932	20362.8	45.9223	49091.4	83.4686
Numbers in the table indicate average healthcare use and costs per month during individuals last 4-6, 2-3 and 1 month of life, and the totale healthcare use during individuals last 6 months of life.
Average healthcare use during the 4-6 month period was estimated by dividing healthcare use in the period by 3 (3 months). Correspondingly, average healthcare use duirng the 2-3 month period was estimated by dividing healthcare use in the period by 2 (2 months).

## Sheet: A00-B99
Healthcare utilization and healthcare costs during the last 6 months of life for those aged 80 years or older (A00-B99)
	4-6 months		2-3 months		1 months		Total
	Mean	s.e.	Mean	s.e.	Mean	s.e.	Mean	s.e.
Place of living
Days at home	13.6041	0.246389	10.9281	0.233508	7.28895	0.19296	69.9576	1.31119
Days in long-term institutions	14.9594	0.2575	16.0323	0.259633	16.7947	0.258523	93.7373	1.5031
Days in short-term institutions	1.47845	0.0835939	2.5894	0.1156	4.07216	0.152502	13.6863	0.503416
Days in hospital	0.835248	0.0418152	1.94006	0.0786936	4.38675	0.10962	10.7726	0.25425
Healthcare utilization
Secondary care
Inpatient treatments	0.174178	0.0125283	0.283947	0.0136527	0.84919	0.017989	1.93962	0.0715571
Outpatient treatments	0.194305	0.00867896	0.231075	0.0112061	0.282474	0.0180356	1.32754	0.0490672
Primary care
GP visits	1.25263	0.0289781	1.39691	0.0347489	1.5732	0.0427441	8.12489	0.167483
Emergency primary healthcare visits	0.137064	0.00579616	0.221502	0.00843039	0.886009	0.0216259	1.74021	0.0370075
Home and community -based care
Practical assistance hours	2.30863	0.130311	2.21069	0.138097	2.12387	0.142082	13.4711	0.786773
Nursing assistance hours	11.3944	0.480808	11.4486	0.493968	10.9846	0.4792	68.065	2.79705
Healthcare costs
Secondary	2045.97	50.3431	1661.65	67.0452	2433.13	106.778	11894.3	247.142
Primary	101.785	2.71334	174.978	5.11495	436.478	12.2148	1091.79	23.1673
Home- and community based	2485.54	27.4531	6736.42	85.2811	18056	258.251	38985.5	484.243
Total costs	4633.3	52.0761	8573.05	103.815	20925.7	274.405	51971.7	494.134
Numbers in the table indicate average healthcare use and costs per month during individuals last 4-6, 2-3 and 1 month of life, and the totale healthcare use during individuals last 6 months of life.
Average healthcare use during the 4-6 month period was estimated by dividing healthcare use in the period by 3 (3 months). Correspondingly, average healthcare use duirng the 2-3 month period was estimated by dividing healthcare use in the period by 2 (2 months).

## Sheet: C00-C97
Healthcare utilization and healthcare costs during the last 6 months of life for those aged 80 years or older (C00-C97)
	4-6 months		2-3 months		1 months		Total
	Mean	s.e.	Mean	s.e.	Mean	s.e.	Mean	s.e.
Place of living
Days at home	20.3288	0.0908398	16.0911	0.0911752	9.09682	0.0776189	102.265	0.482319
Days in long-term institutions	7.24157	0.0884974	8.4761	0.0930077	9.68591	0.0969425	48.3628	0.523837
Days in short-term institutions	1.86259	0.0383003	3.60946	0.0527584	7.95064	0.0794445	20.7573	0.227342
Days in hospital	1.41693	0.0211465	3.24202	0.0360773	5.1665	0.0493947	15.9013	0.11004
Healthcare utilization
Secondary care
Inpatient treatments	0.279501	0.00481255	0.50834	0.0057957	0.87658	0.00774433	2.73176	0.0263323
Outpatient treatments	0.518852	0.0070988	0.595993	0.00809596	0.55354	0.00968577	3.30208	0.0351082
Primary care
GP visits	1.73277	0.0125652	2.23045	0.0168967	2.44238	0.025285	12.1016	0.0763828
Emergency primary healthcare visits	0.150538	0.00237778	0.273804	0.00370421	0.852655	0.00886205	1.85188	0.0155554
Home and community -based care
Practical assistance hours	1.89985	0.0589326	1.87165	0.0562584	1.75972	0.0559195	11.2026	0.321564
Nursing assistance hours	9.11673	0.170273	10.7563	0.181776	12.4476	0.208643	61.3103	1.00496
Healthcare costs
Secondary	2032.87	19.5245	3245.54	33.0329	4918.47	61.0734	17508.1	114.273
Primary	136.804	1.53983	266.493	2.37613	599.771	5.19137	1543.17	10.8011
Home- and community based	2331.43	11.8495	4881.7	34.1334	11184.5	98.3328	27942.2	184.485
Totale healthcare costs	4501.11	19.2931	8393.73	44.1479	16702.7	113.623	46993.5	193.819
Numbers in the table indicate average healthcare use and costs per month during individuals last 4-6, 2-3 and 1 month of life, and the totale healthcare use during individuals last 6 months of life.
Average healthcare use during the 4-6 month period was estimated by dividing healthcare use in the period by 3 (3 months). Correspondingly, average healthcare use duirng the 2-3 month period was estimated by dividing healthcare use in the period by 2 (2 months).

## Sheet: E00-99
Healthcare utilization and healthcare costs during the last 6 months of life for those aged 80 years or older (E00-99)
	4-6 months		2-3 months		1 months		Total
	Mean	s.e.	Mean	s.e.	Mean	s.e.	Mean	s.e.
Place of living
Days at home	10.6024	0.24477	8.70297	0.230012	6.31078	0.202288	55.5239	1.3245
Days in long-term institutions	17.8818	0.262623	19.1186	0.261592	19.9099	0.257611	111.792	1.51878
Days in short-term institutions	1.69902	0.0953629	2.23301	0.112437	3.67499	0.15444	13.2381	0.524639
Days in hospital	0.664664	0.0371309	1.35267	0.0627912	2.01391	0.0792645	6.71325	0.204626
Healthcare utilization
Secondary care
Inpatient treatments	0.187691	0.0165921	0.276162	0.0183482	0.496997	0.0205673	1.61239	0.0980068
Outpatient treatments	0.157445	0.00714274	0.184161	0.0102168	0.194752	0.0150057	1.03541	0.0412888
Primary care
GP visits	1.09685	0.0292562	1.23206	0.0373192	1.47234	0.0482422	7.227	0.17858
Emergency primary healthcare visits	0.142797	0.00609194	0.212615	0.00916051	0.822004	0.0212418	1.67562	0.038891
Home and community -based care
Practical assistance hours	2.57244	0.202883	2.51784	0.220569	2.34732	0.21447	15.1003	1.23787
Nursing assistance hours	12.9272	0.57656	12.8883	0.618008	12.7611	0.644454	77.3193	3.4532
Healthcare costs
Secondary	973.443	40.1898	1286.49	51.6818	2102.02	99.5799	7595.32	210.341
Primary	98.2149	2.80797	149.488	5.06886	368.406	10.8122	962.027	23.1735
Home- and community based	2791.66	29.1944	7635.58	88.645	21276.4	265.159	44922.5	502.209
Totale healthcare costs	3863.32	48.3086	9071.55	100.527	23746.8	279.027	53479.9	527.487
Numbers in the table indicate average healthcare use and costs per month during individuals last 4-6, 2-3 and 1 month of life, and the totale healthcare use during individuals last 6 months of life.
Average healthcare use during the 4-6 month period was estimated by dividing healthcare use in the period by 3 (3 months). Correspondingly, average healthcare use duirng the 2-3 month period was estimated by dividing healthcare use in the period by 2 (2 months).

## Sheet: F00-99
Healthcare utilization and healthcare costs during the last 6 months of life for those those aged 80 years or older (F00-99)
	4-6 months		2-3 months		1 months		Total
	Mean	s.e.	Mean	s.e.	Mean	s.e.	Mean	s.e.
Place of living
Days at home	3.72157	0.103618	2.5538	0.0871745	1.69165	0.0714517	17.964	0.519756
Days in long-term institutions	25.9036	0.117839	27.1242	0.108641	27.768	0.101039	159.727	0.639593
Days in short-term institutions	0.895449	0.0430544	1.09483	0.0520652	1.29618	0.0599939	6.17219	0.236844
Days in hospital	0.242077	0.0125912	0.420292	0.0205562	0.650319	0.0279406	2.21713	0.0696816
Healthcare utilization
Secondary care
Inpatient treatments	0.0502872	0.00191678	0.0805519	0.00290061	0.151103	0.00506763	0.463068	0.0110505
Outpatient treatments	0.0709322	0.00281525	0.0800096	0.00334465	0.0901313	0.00454825	0.462947	0.0140682
Primary care
GP visits	0.402257	0.0108765	0.416014	0.0126732	0.66008	0.0196299	2.69888	0.0650622
Emergency primary healthcare visits	0.0843073	0.00270712	0.119954	0.00381511	0.636101	0.0116578	1.12893	0.0183031
Home and community -based care
Practical assistance hours	1.7519	0.102804	1.57766	0.098318	1.48115	0.0972785	9.89217	0.590527
Nursing assistance hours	9.04768	0.389684	8.70416	0.400387	8.30425	0.394703	52.8556	2.31533
Healthcare costs
Secondary	335.776	11.9053	527.193	19.9857	902.759	37.453	2964.47	71.4493
Primary	52.9536	1.26132	51.5512	1.66819	136.461	3.9006	398.425	8.43147
Home- and community based	3083.32	14.201	9035.52	44.3676	25972.6	136.893	53293.6	256.916
Totale healthcare costs	3472.05	18.6599	9614.27	48.7343	27011.8	140.341	56656.5	264.011
Numbers in the table indicate average healthcare use and costs per month during individuals last 4-6, 2-3 and 1 month of life, and the totale healthcare use during individuals last 6 months of life.
Average healthcare use during the 4-6 month period was estimated by dividing healthcare use in the period by 3 (3 months). Correspondingly, average healthcare use duirng the 2-3 month period was estimated by dividing healthcare use in the period by 2 (2 months).

## Sheet: G00-H95
Healthcare utilization and healthcare costs during the last 6 months of life for those aged 80 years or older (G00-H95)
	4-6 months		2-3 months		1 months		Total
	Mean	s.e.	Mean	s.e.	Mean	s.e.	Mean	s.e.
Place of living
Days at home	4.92822	0.15309	3.74488	0.13668	2.56871	0.112767	24.8431	0.798649
Days in long-term institutions	24.5202	0.172401	25.7602	0.163233	26.3885	0.155623	151.47	0.96218
Days in short-term institutions	1.00501	0.0579697	1.16207	0.0680298	1.48016	0.0839107	6.81934	0.312042
Days in hospital	0.33215	0.0218987	0.543546	0.0329332	1.11821	0.0513936	3.20175	0.119064
Healthcare utilization
Secondary care
Inpatient treatments	0.0614035	0.00277939	0.0915831	0.00407761	0.228279	0.00835376	0.595656	0.0163901
Outpatient treatments	0.0993456	0.00454849	0.122911	0.00674876	0.139724	0.0110794	0.683584	0.0272788
Primary care
GP visits	0.472988	0.0154675	0.480576	0.01784	0.709273	0.0267178	3.08939	0.0926379
Emergency primary healthcare visits	0.0870927	0.00352979	0.130848	0.00531417	0.596909	0.0147077	1.11988	0.0244459
Home and community -based care
Practical assistance hours	2.04214	0.179528	1.96845	0.181704	1.8638	0.179976	11.9271	1.05955
Nursing assistance hours	9.03903	0.5583	9.11691	0.586048	8.41248	0.559979	53.7634	3.29231
Healthcare costs
Secondary	535.084	27.1456	596.094	30.7607	1149.37	62.5162	3946.81	128.628
Primary	55.654	1.72796	61.6799	2.40027	174.023	6.63588	464.344	13.2316
Home- and community based	2986.97	20.476	8736.47	63.8718	24968.5	192.98	51402.3	363.857
Totale healthcare costs	3577.71	32.2528	9394.24	69.5922	26291.9	199.466	55813.5	369.555
Numbers in the table indicate average healthcare use and costs per month during individuals last 4-6, 2-3 and 1 month of life, and the totale healthcare use during individuals last 6 months of life.
Average healthcare use during the 4-6 month period was estimated by dividing healthcare use in the period by 3 (3 months). Correspondingly, average healthcare use duirng the 2-3 month period was estimated by dividing healthcare use in the period by 2 (2 months).

## Sheet: I00-99
Healthcare utilization and healthcare costs during the last 6 months of life for those aged 80 years or older (I00-99)
	4-6 months		2-3 months		1 months		Total
	Mean	s.e.	Mean	s.e.	Mean	s.e.	Mean	s.e.
Place of living
Days at home	14.4029	0.067802	12.4988	0.0663929	9.39609	0.0592915	77.6024	0.376414
Days in long-term institutions	14.2791	0.0698957	15.3814	0.0707162	16.1201	0.0707881	89.7203	0.410082
Days in short-term institutions	1.48647	0.0231264	2.15024	0.0287406	3.34724	0.0381827	12.1071	0.13003
Days in hospital	0.645807	0.00932818	1.28401	0.0163381	3.08213	0.0251806	7.58757	0.0548695
Healthcare utilization
Secondary care
Inpatient treatments	0.149921	0.00314597	0.228527	0.00357335	0.683166	0.00496189	1.58998	0.0187293
Outpatient treatments	0.162125	0.00200951	0.189924	0.00269861	0.232423	0.00434858	1.09865	0.0113576
Primary care
GP visits	1.18011	0.00738939	1.30248	0.00880226	1.57773	0.0117127	7.72302	0.0433973
Emergency primary healthcare visits	0.117162	0.00140591	0.182023	0.00205746	0.776196	0.00540365	1.49173	0.00924212
Home and community -based care
Practical assistance hours	2.34648	0.045039	2.28515	0.0468618	2.17611	0.0488236	13.7858	0.267409
Nursing assistance hours	10.0845	0.127432	10.0643	0.130133	9.758	0.131414	60.1401	0.741824
Healthcare costs
Secondary	1398.18	11.2746	1224.42	15.0063	2001.79	24.7626	8645.16	56.2774
Primary	104.327	0.707156	157.017	1.2401	408.399	2.94966	1035.42	5.86617
Home- and community based	2294.41	7.79493	6262.9	23.5414	17124.1	70.7699	36533.2	134.775
Totale healthcare costs	3796.92	12.3742	7644.34	27.1382	19534.3	73.8784	46213.7	136.558
Numbers in the table indicate average healthcare use and costs per month during individuals last 4-6, 2-3 and 1 month of life, and the totale healthcare use during individuals last 6 months of life.
Average healthcare use during the 4-6 month period was estimated by dividing healthcare use in the period by 3 (3 months). Correspondingly, average healthcare use duirng the 2-3 month period was estimated by dividing healthcare use in the period by 2 (2 months).

## Sheet: J00-99
Healthcare utilization and healthcare costs during the last 6 months of life for those those aged 80 years or older (J00-99)
	4-6 months		2-3 months		1 months		Total
	Mean	s.e.	Mean	s.e.	Mean	s.e.	Mean	s.e.
Place of living
Days at home	12.3964	0.121608	10.4274	0.116067	7.27492	0.0976611	65.3191	0.657375
Days in long-term institutions	16.0358	0.128325	17.2094	0.12897	17.9237	0.128213	100.45	0.747622
Days in short-term institutions	1.65947	0.0442128	2.27235	0.0538751	3.50705	0.0717322	13.0302	0.244659
Days in hospital	0.750697	0.0191441	1.46961	0.0320398	3.49978	0.0490347	8.69109	0.111641
Healthcare utilization
Secondary care
Inpatient treatments	0.144179	0.00457705	0.228454	0.00517424	0.673176	0.00827684	1.56262	0.0262216
Outpatient treatments	0.16674	0.00400396	0.188335	0.00505305	0.220305	0.00787129	1.0972	0.0215232
Primary care
GP visits	1.16442	0.0139342	1.27947	0.0163795	1.59448	0.0219138	7.64667	0.0814446
Emergency primary healthcare visits	0.142221	0.00285487	0.224196	0.00440591	0.939436	0.0110308	1.81449	0.019587
Home and community -based care
Practical assistance hours	2.42004	0.0799651	2.37589	0.0808912	2.23841	0.085916	14.2503	0.4648
Nursing assistance hours	11.1241	0.228255	11.184	0.234218	10.8694	0.24094	66.6096	1.32548
Healthcare costs
Secondary	1655.74	26.0508	1385.91	30.6367	2227.59	51.8431	9966.62	122.489
Primary	108.882	1.35916	159.017	2.43948	404.289	5.64575	1048.97	11.4778
Home- and community based	2521.21	13.3703	6938.77	40.5685	19121.9	123.575	40563.1	231.693
Totale healthcare costs	4285.83	26.689	8483.7	48.9609	21753.8	130.927	51578.7	238.438
Numbers in the table indicate average healthcare use and costs per month during individuals last 4-6, 2-3 and 1 month of life, and the totale healthcare use during individuals last 6 months of life.
Average healthcare use during the 4-6 month period was estimated by dividing healthcare use in the period by 3 (3 months). Correspondingly, average healthcare use duirng the 2-3 month period was estimated by dividing healthcare use in the period by 2 (2 months).

[truncated: 3 more sheets: K00-93, V01-Y87, Other]
